# Supplementary material for: Targeting of the m6A eraser ALKBH5 suppresses stemness and chemoresistance of colorectal cancer
Source: Nat Commun. 2025 Dec 13;17:803. doi: 10.1038/s41467-025-67502-0 (PMC12824147; doi:10.1038/s41467-025-67502-0)
Supplement: Supplementary file 4 — Supplementary Data 2 [file 41467_2025_67502_MOESM4_ESM.xlsx]

## Sheet: Sheet1
Supplementary Data 2 enriched m6A motifs
ID	All m6A peaks			Top 5000 m6A peaks			Top 10000 m6A peaks
	Rank	Motif	P-value	Rank	Motif	P-value	Rank	Motif	P-value
Csc28-sh1	1	WGGAC	1e-112	2	TGGACT	1e-36	1	VAGGACT	1e-56
Csc28-shNC	4	GAACTGT	1e-85	1	WGGAC	1e-41	1	CGGACTG	1e-66
Csc28-oe	1	AAGGACT	1e-152	1	WGGAC	1e-33	1	AGGAC	1e-74
Csc28-plvNC	1	TGGAC	1e-138	1	TGGAC	1e-27	4	GRACTGT	1e-47
