# Supplementary material for: Targeting of the m6A eraser ALKBH5 suppresses stemness and chemoresistance of colorectal cancer
Source: Nat Commun. 2025 Dec 13;17:803. doi: 10.1038/s41467-025-67502-0 (PMC12824147; doi:10.1038/s41467-025-67502-0)
Supplement: Supplementary file 7 — Source Data [file 41467_2025_67502_MOESM7_ESM.zip]

Archive with 13 entries (12 files):
- Source Data/
- Source Data/Supplementary inforamtion_Gating strategy.pdf
- __MACOSX/Source Data/._Supplementary inforamtion_Gating strategy.pdf
- Source Data/.DS_Store
- __MACOSX/Source Data/._.DS_Store
- Source Data/Supplementary information_Source Data for main Figures.xlsx
- __MACOSX/Source Data/._Supplementary information_Source Data for main Figures.xlsx
- Source Data/Supplementary information_ Raw data for western blot inS-Figures.pdf
- __MACOSX/Source Data/._Supplementary information_ Raw data for western blot inS-Figures.pdf
- Source Data/Supplementary information_Raw data for western blot in main Figures.pdf
- __MACOSX/Source Data/._Supplementary information_Raw data for western blot in main Figures.pdf
- Source Data/Supplementary information_Source data for S-Figures.xlsx
- __MACOSX/Source Data/._Supplementary information_Source data for S-Figures.xlsx
