# Supplementary material for: Targeting of the m6A eraser ALKBH5 suppresses stemness and chemoresistance of colorectal cancer
Source: Nat Commun. 2025 Dec 13;17:803. doi: 10.1038/s41467-025-67502-0 (PMC12824147; doi:10.1038/s41467-025-67502-0)
Supplement: Supplementary file 7 — Source Data [file 41467_2025_67502_MOESM7_ESM.zip › Source Data/Supplementary information_Source Data for main Figures.xlsx]

## Sheet: Figure-1
Figure 1C: number of KI67+ cell/crypt in colon					Figure 1D: number of MUC2+ cell/crypt in colon					Figure 1E: number of ChgA+ cell/crypt in colon					Figure 1F: number of Apoptosis cell/crypt in colon					Figure 1I: Tumor number					Figure 1I: Tumor load					Figure 1K: Abundance of A5 (Normalized to GAPDH)					Figure 1K: Abundance of LGR5 (Normalized to GAPDH)					Figure 1K: Abundance of CD133 (Normalized to GAPDH)					Figure 1M: Ki67+ proportion (%) in CRC
WT mice		A5-cKI mice			WT mice		A5-cKI mice			WT mice		A5-cKI mice			WT mice		A5-cKI mice			WT mice		A5-cKI mice			WT mice		A5-cKI mice			WT mice		A5-cKI mice			WT mice		A5-cKI mice			WT mice		A5-cKI mice			WT mice		A5-cKI mice
5	Mean:	17	Mean:		8	Mean:	4	Mean:		1	Mean:	0	Mean:		3	Mean:	1	Mean:		4	Mean:	7	Mean:		10.4175	Mean:	48.8407	Mean:		0.992018	Mean:	3.58168	Mean:		0.384074	Mean:	1.89505	Mean:		0.0424778	Mean:	0.536977	Mean:		8.69565	Mean:	10.7335	Mean:
4	6.225	20	16.46		6	13.05	5	6.809		1	1.46	1	0.9538		5	2.086	1	1.276		0	2.727	1	5.25		0	8.332	15.8615	26.35		1.24138	1.212	4.25359	3		0.766826	0.8873	2.42412	1.825		0.0400647	0.1103	1.18382	0.5746		4.93827	23.5	59.0734	48.11
4	SD:	17	SD:		9	SD:	7	SD:		2	SD:	1	SD:		2	SD:	1	SD:		6	SD:	6	SD:		2.58451	SD:	0.431904	SD:		1.31498	SD:	3.31508	SD:		0.974034	SD:	1.8187	SD:		0.051805	SD:	0.312318	SD:		40.0445	SD:	70.4762	SD:
6	1.80751	20	6.05853		7	5.70416	7	3.66146		1	0.845905	0	0.908824		1	1.12833	1	0.720456		4	1.95402	3	2.73446		6.18902	10.9156	9.37023	26.6245		1.17468	0.138179	2.04384	1.04258		1.19665	0.325077	1.38098	0.390329		0.0594106	0.138485	0.670073	0.391895		18.1513	14.3758	29.202	21.724
6		10			6		4			2		0			1		2			3		1			1.14244		0.509652			1.33497		1.80648			1.11474		1.60505			0.357621		0.16981			46.4674		63.3854
6		10			6		10			1		0			5		3			1		3			37.5855		8.38109																		36.4431		61.7935
4		16			10		10			0		0			3		3			4		7			12.9025		18.6808																		19.8693		42.1053
5		17			20		3			1		1			1		2			0		6			0		15.55																		22.1445
7		12			7		6			2		1			2		1			4		5			13.9556		19.3291																		14.7126
7		13			13		6			0		1			4		1			1		10			4.6228		58.5458
6		14			14		8			0		2			2		2			3		7			2.25199		31.5708
6		32			15		7			1		3			1		1					7					89.1389
7		18			17		6			1		4			1		2
10		24			7		9			1		2			1		1
7		32			3		6			1		1			2		1
3		20			12		3			0		1			2		1
9		30			17		7			1		1			3		2
7		25			12		9			1		0			3		1
8		26			6		3			3		0			1		1
5		25			8		8			1		2			2		1
4		25			12		18			2		2			5		0
7		20			10		14			2		1			4		1
6		14			12		14			1		1			4		1
6		11			12		4			1		1			3		1
7		13			12		10			2		0			2		4
10		22			11		12			1		1			1		2
5		16			6		8			1		2			3		1
7		20			4		10			3		1			1		1
11		14			19		11			1		1			3		1
8		18			6		13			2		0			2		1
7		19			12		10			1		0			3		1
7		21			13		8			1		2			1		3
10		21			6		5			1		2			2		1
11		18			10		9			2		1			3		2
4		18			13		6			1		1			1		1
6		13			7		7			2		2			1		2
4		22			14		21			1		0			2		1
5		20			12		4			0		2			1		1
5		14			17		3			2		0			1		1
7		18			9		6			2		1			1		1
5		16			9		3			2		1			1		2
9		18			18		1			1		3			1		1
7		14			25		2			2		1			2		1
7		10			24		13			1		1			2		1
7		15			13		2			2		1			2		2
5		17			21		5			2		0			1		1
7		10			15		5			1		0			2		1
7		16			14		4			2		1			1		1
3		14			16		18			0		1			1		1
4		12			14		2			2		2			3		1
8		19			16		12			1		0			2		1
8		12			8		7			1		0			2		1
6		11			10		6			1		0			3		1
6		18			7		9			2		1			3		1
5		25			6		3			2		0			1		0
5		23			8		7			1		2			2		1
3		18			6		6			2		1			2		1
6		17			5		4			3		1			1		0
6		18			8		6			1		0
4		20			6		6			2		0
5		12			8		6			1		0
7		15			9		8			2		2
5		25			5		7			1		0
5		24			9		7			3		0
8		18			4		3			2		2
8		21			20		4			2
7		24			9		5			2
6		18			6		6			1
8		19			23		10			3
6		24			10		7			2
6		17			16		5			2
6		24			10		5			3
4		13			14		2			1
3		7			15		5			1
2		10			21		6			0
5		7			14		10			1
7		7			15		7			2
6		14			13		5			3
7		8			20		5			4
10		10			16		8			2
6		8			14		6			2
7		10			19		5			3
5		7			28		5			1
7		9			14		7			0
5		6			16		4			2
5		5			15		5			1
8		9			27		2			1
7		8			6		4			1
6		8			14		5			3
					12					2
					18					2
					16					2
					21					1
					20					0
					10					0
					12					1
					20					0
					19					2
					9					1
					18					2
					24
					9
					23
					20
					19
					6
					12
					17
					17
					8
					16
					20
					7
					10
					16
					17
					4
					20
					14
					11
					18
					30
					18
					12
					10
					9
					16
[truncated: 28 more columns]

## Sheet: Figure-2
Figure 2D: Tumor number					Figure 2D: Tumor load					Figure 2E: Abundance of A5 (Normalized to GAPDH)					Figure 2E: Abundance of LGR5 (Normalized to GAPDH)					Figure 2E: Abundance of CD133 (Normalized to GAPDH)					Figure 2E: Abundance of CD44 (Normalized to GAPDH)					Figure 2E: Abundance of EPCAM (Normalized to GAPDH)					Figure 2G: KI67+ proportion in CRC					Figure 2H: LGR5+ ratio in CRC					Figure 2I: CD133+ ratio in CRC
WT mice		A5-cKOmice			WT mice		A5-cKOmice			WT mice		A5-cKO mice			WT mice		A5-cKO mice			WT mice		A5-cKO mice			WT mice		A5-cKO mice			WT mice		A5-cKO mice			WT mice		A5-cKO mice			WT mice		A5-cKO mice			WT mice		A5-cKO mice
3	Mean:	2	Mean:		3.9225	Mean:	1.82052	Mean:		1.37646	Mean:	0	Mean:		0.877011	Mean:	0	Mean:		0.347279	Mean:	0	Mean:		1.19103	Mean:	0.777492	Mean:		0.856903	Mean:	0.407044	Mean:		51.3456	Mean:	38.4458	Mean:		1.32325	Mean:	0.761905	Mean:		5.33854	Mean:	2.63889	Mean:
4	3.63636	0	1.889		4.28699	10.65	0	4.866		1.27428	1.64065	0	0		0.375429	1.13503	0	0		0.465225	0.391834	0	0		1.92251	1.36509	0.28612	#REF!		1.71832	1.2358	0	#REF!		53.3333	56.502	40.5405	23.7401		3.58852	2.74764	0.833333	0.901696		5.2795	4.82205	3.57143	2.88267
3	SD:	3	SD:		14.4035	SD:	9.06831	SD:		2.27945	SD:	0	SD:		2.25486	SD:	0	SD:		0.373926	SD:	0	SD:		1.17148	SD:	0.525992	SD:		1.33654	SD:	0.441599	SD:		59.8364	SD:	45.3608	SD:		5	SD:	1.0989	SD:		5.92949	SD:	1.56522	SD:
4	1.85864	1	1.05409		10.4706	7.02011	0.623376	4.51397		1.91023	0.436447	0	0		1.07922	0.689719	0	0		0.474027	0.0760249	0	0		1.35403	0.320366	0.573698	0.211215		0.926008	0.35129	0	0.232133		48.9106	8.3707	7.3529	12.2852		2.7451	1.23089	0.655594	0.178673		5.26316	0.908709	3	1.27558
7		3			5.03403		12.2167			1.36283		0			1.08864		0			0.298713		0			1.18643		0.275635			1.34121		0.421018			50.3922		11.9306			1.76471		1.06838			4.89511		3.35968
6		3			12.0764		3.80653																												56.4476		14.6477			2.08333		0.992063			3.42857		2.07407
2		2			4.0851		4.20763																												53.1782		16.2638			3.57143					3.44203		5.28846
0		1			8.6875		1.77585																												55.188		15.5992			1.90476					5		1.61638
3		2			8.48413		10.2749																												66.0282		17.2205										4.28571
4					24.9779																														67.3152		16.8267										1.42687
4					20.7718																														65.9552		19.9425
																																			64.2264		22.1705
																																			47.8412		11.2308
																																			54.3081		25.977
																																			61.1009		38.4615
																																			75		37.871
																																			61.8156
																																			74.5843
																																			40.5769
																																			54.8523
																																			50.1144
																																			52.2772
																																			55.3398
																																			49.8633
																																			54.2571
																																			48.782
																																			74.2981
																																			52.9335
																																			54.0441
																																			54.3616
																																			48.0363
																																			51.52




























































[truncated: 12 more columns]

## Sheet: Figure-3
Figure 3F: Surface area of PDOs														Figure 3G: Surface area of PDOs
PDO-816							PDO-828							PDO-816					PDO-828
shNC		shA5-1		shA5-2			shNC		shA5-1		shA5-2			EV		A5-OE			EV		A5-OE
7317.6	Mean	2869.6	Mean	3764.8	Mean		55477	Mean	8136	Mean	17780	Mean		20931.5	Mean	27442.9	Mean		18253.1	Mean	59238.4	Mean
7748.4	10092.4	2630.8	3412.93	3198.8	4653.16		24634	45922.1	13219	11802.1	16364	9370.27		21769.1	16418.4	45849	28546.6		13021.5	15780.9	54613.3	66214.1
8851.3	SD	3751	SD	5970.1	SD		57594	SD	9645	SD	3166	SD		14343.3	SD	24497.6	SD		12324	SD	71644	SD
6087.6	3266.84	3258.4	483.521	5285.8	998.673		94837	19843.7	10312	3623.97	10634	5157.52		15946.3	3281.26	30253	9410.91		15122.4	3119	80580	18207.9
7495.5		3142.4		4477.4			30910		12173		5744			14588.9		22786.4			13980.5		66987.6
8021		4433.9		3918.8			49223		13391		6090			16089.3		42285.1			13726.2		39766.3
7436.3		3478.6		5723.2			36346		13868		13386			12714.8		21874			14981.3		50000.2
9433.3		2888.4		5547.8			36971		16002		3884			14168.9		27040			23934.6		51703.1
7655.5		3565.8		2848.9			39652		13726		14344			15880.6		20366.9			16778		69223.2
10826.9		3907.7		3254.9			45352		14804		2958			17884.7		34595.2			14721.5		57334.3
9957.8		4070.2		4357.7			36846		7253		8086			21763.3		27344			15453		61647
10279.9		4301.7		5766.2			40839		9257		8990			17188		15711.6			15340.4		60296
14594.5		3066.2		4939.2			25629		19380		4116			10478.5		18698			15380.9		87642
11241		3241.3		5150.8			81904		5728		8790			14258.5		24525.1			16332.4		62767.7
9582.2		2981.6		4803.5			32618		10138		16222			18269.6		44931			21104.9		118792
20447.1		3396.9		3880.8															12039.3		67190.2
11065		3057.5		4135
11979		3276		6557.3
11735.3		3580.3		4751.4
		3360.2		4730.8

## Sheet: Figure-4
Figure 4H: MeRIP-qPCR on CSCs																												Figure 4I: ALKBH5-RIP-qPCR_δδCT (normalized to IgG)										Figure 4J: RT-qPCR_δδCT (normalized to Ctrl group)
POP66							CSC28							POP66							CSC28							POP66					CSC28					POP66							CSC28
shNC		shA5-1		shA5-2			shNC		shA5-1		shA5-2			EV		A5-OE		A5H204A-OE			EV		A5-OE		A5H204A-OE			Anti-IgG		Anti-A5			Anti-IgG		Anti-A5			shNC		shA5-1		shA5-2			shNC		shA5-1		shA5-2
1.184	Mean	7.426	Mean	3.824	Mean		3.46625	Mean	47.146	Mean	9.53243	Mean		1.43561	Mean	0.581771	Mean	1.16275	Mean		0.830774	Mean	0.385081	Mean	1.03975	Mean		1	Mean	13.59	Mean		1	Mean	5.672	Mean		1	Mean	2.80712	Mean	1.71352	Mean		1	Mean	5.04221	Mean	2.34645
1.03	1.10433	6.085	6.26433	2.976	3.23167		3.29915	4.66067	23.5958	30.4498	11.2184	14.2892		1.7809	1.47916	0.498015	0.506643	1.41619	1.2797		1.02624	0.946474	0.551307	0.429889	0.99113	1.10326		1	1	14.07	13.34		1	1	4.329	5.118		1	1	3.91435	2.96695	2.35037	2.07255		1	1	6.71542	6.04714	4.44332
1.099	SD	5.282	SD	2.895	SD		5.45995	SD	22.5002	SD	18.8852	SD		1.22095	SD	0.440143	SD	1.26015	SD		0.982406	SD	0.353278	SD	1.27891	SD		1	SD	12.36	SD		1	SD	5.353	SD		1	SD	2.17938	SD	2.15376	SD		1	SD	6.38379	SD	3.26128
	0.0771384		1.08319		0.514572		4.36078	1.12173	35.794	9.73762	13.5015	4.73028			0.282503		0.0712071		0.127846			0.102568		0.106347		0.154042			0		0.881986			0		0.701663			0		0.878455		0.326097			0		0.885951
							5.39959		22.9312		11.2987
							5.97831		30.7318		21.2988
[truncated: 33 more columns]

## Sheet: Figure-5
Figure 5D: Stability of FAM84A mRNA_δδCT (Normalized to 0hr)											Figure 5E: Stability of FAM84A mRNA_δδCT (Normalized to 0hr)								Figure 5F: Luciferase assay_Nornalized to Renilla														Figure 5G: Luciferase assay_Nornalized to Renilla												Figure 5I: IGF2BP1-RIP-qPCR_δδCT (normalized to IgG)
	POP66-shNC			POP66-shA5-1			POP66-shA5-2					POP66-EV			POP66-A5-OE				POP66_test FAM84A-WT							POP66_test FAM84A-WT							POP66_test FAM84A-mutant							POP66_test FAM84A-mutant					POP66
Time points (hr)	well-1	well-2	well-3	well-1	well-2	well-3	well-1	well-2	well-3		Time points (hr)	well-1	well-2	well-3	well-1	well-2	well-3		shNC		shA5-1		shA5-2			EV		A5-OE		A5-H204A-OE			shNC		shA5-1		shA5-2			EV		A5-OE			Anti-IgG		Anti-A5
0	1	1	1	1	1	1	1	1	1		0	1	1	1	1	1	1		0.929202	Mean	1.86257	Mean	1.36731	Mean		0.963449	Mean	0.618444	Mean	0.997909	Mean		0.97451	Mean	0.890887	Mean	0.895376	Mean		0.967167	Mean	1.00687	Mean		1	Mean	10.9101	Mean
0.5	0.544114	0.658925	0.546323	1.11307	1.0883	0.975714	0.825362	0.886372	0.839818		0.5	0.849748	0.854825	0.856928	0.554917	0.556899	0.592003		1.01494	1	1.8263	1.86568	1.36319	1.35205		1.00592	1	0.649282	0.656059	1.10661	1.00504		0.983797	1	0.855019	0.95	0.993951	0.950055		0.974847	1	1.01082	1.02135		1	1	11.47	10.9782
1	0.515671	0.515184	0.415695	1.05941	1.00911	1.10971	0.856999	0.853306	0.856999		1	0.57299	0.477194	0.480153	0.465497	0.287712	0.439576		1.05586	SD	1.90817	SD	1.32564	SD		1.03063	SD	0.70045	SD	0.910617	SD		1.04169	SD	1.10409	SD	0.960839	SD		1.05799	SD	1.04637	SD		1	SD	10.5547	SD
2	0.355557	0.353339	0.305711	0.638305	0.685378	0.578498	0.697717	0.674217	0.664181		2	0.466516	0.483057	0.484144	0.274842	0.368026	0.321434			0.0646363		0.0410236		0.0229617			0.0339815		0.0414211		0.0981897			0.0364054		0.134649		0.0501643			0.0503639		0.0217536			0		0.461462
4	0.231879	0.176336	0.17017	0.430241	0.533241	0.628862	0.540681	0.573098	0.542299		4	0.269434	0.310149	0.405146	0.015015	0.007798	0.013853

## Sheet: Figure-6
Figure 6O: Abundance of total β-catanin and active β-catenin										Figure 6P: Abundance of active β-catenin in nuclear					Figure 6Q: Abundance of active β-catenin in nuclear
Total β-catanin (normalized to GAPDH)					Active β-catanin (normalized to GAPDH)					WT mice		A5-cKI mice			WT mice		A5-cKO mice
WT mice		A5-cKO mice			WT mice		A5-cKO mice			2.07407	Mean	3.30476	Mean		1.13339	Mean	1.31579	Mean
0.122476	Mean	0	Mean		0.224792	Mean	0	Mean		4.93942	3.25822	14.3295	11.9024		2.97297	3.52294	2.01058	0.811327
0.0792433	0.119495	0	0.005		0.0972215	0.158086	0	0.024		2.5	SD	14.623	SD		3.125	SD	0.248447	SD
0.125177	SD	0	SD		0.316023	SD	0	SD		5.07692	1.62305	12.4475	4.43199		5.38194	1.48641	0.8	0.55058
0.121237	0.0252745	0.02	0.00894427		0.0662032	0.108063	0.04	0.0357771		1.70068		8.84537			4		0.5
0.149341		0.01			0.0861877		0.08					15.3744			5.50807		0.803571
												16.7173			4.6875		1.04167
												9.57755			2.77778		0.094697
															2.11982		0.684262
																	0.614251

## Sheet: Figure-7
Figure 7C: IC50 of CSCs																				Figure 7D: Apoptosis proportion of CSCs
POP66-EV-OXA					POP66-A5-OE-OXA					POP66-EV-5-FU					POP66-A5-OE-OXA					POP66									CSC28																		CSC28
Con. Of OXA (μM)	Mean of cell viability	SD of cell viability	number of well		Con. Of OXA (μM)	Mean of cell viability	SD of cell viability	number of well		Con. Of 5-FU (μM)	Mean of cell viability	SD of cell viability	number of well		Con. Of 5-FU (μM)	Mean of cell viability	SD of cell viability	number of well		EV+PBS		A5OE+PBS		EV+OXA		A5OE+OXA			EV+PBS		A5OE+PBS		EV+OXA		A5OE+OXA			POP66									EV+PBS		A5OE+PBS
0	100	1.64641	6		0	100	4.75622	6		2.5	92.6321	4.2411	6		2.5	96.4872	5.3639	6		29.42	Mean	8.24	Mean	65.1	Mean	33.05	Mean		14.32	Mean	8.01	Mean	50.24	Mean	15.05	Mean		EV+PBS		A5OE+PBS		EV+5-FU		A5OE+5-FU			14.78	Mean	5.48
0.15625	70.4323	1.37695	6		0.15625	84.1897	3.21294	6		5	83.7709	6.8155	6		5	96.4872	4.2712	6		29.57	28.8833	10.9	11.19	53.5	57.3333	32.81	31.9867		16.34	15.7967	9.47	8.87667	43.91	47.7267	14.91	14.4167		10.07	Mean	5.78	Mean	15.71	Mean	7.66	Mean		14.84	14.19	5.45
0.3125	68.6121	1.30333	6		0.3125	72.4802	4.498	6		10	71.3543	2.2816	6		10	81.8889	4.2181	6		27.66	SD	14.43	SD	53.4	SD	30.1	SD		16.73	SD	9.15	SD	49.03	SD	13.29	SD		11.56	11.2567	6.77	6.52667	18.64	17.4633	6.72	7.70667		12.95	SD	5.25
0.625	55.6542	0.946573	6		0.625	71.7391	1.4639	6		12.5	65.9118	5.0666	6		12.5	76.5909	3.5461	6			1.06209		3.10517		6.72632		1.6383			1.29361		0.76742		3.36024		0.97823		12.14	SD	7.03	SD	18.04	SD	8.74	SD			1.07429
1.25	40.6485	0.97091	6		1.25	57.4901	3.06817	6		20	46.5212	1.8174	6		20	60.6738	2.0042	6																					1.06782		0.659571		1.54778		1.01081
2.5	30.7622	0.545588	6		2.5	50.1383	4.70209	6		25	41.3248	2.4612	6		25	52.3179	1.3527	6
5	25.8703	0.581951	6		5	46.6502	1.44868	6		50	33.3388	1.9954	6		50	42.125	1.3258	6
10	14.0501	1.10091	6		10	35.8597	3.62583	6		100	28.5527	2.8064	6		100	35.7904	0.4535	6
12.5	9.60182	2.33959	6		12.5	14.1502	1.81925	6		200	25.3528	2.3072	6		200	33.6597	1.2513	6
25	0.716723	1.80822	6		25	8.14229	1.47162	6
CSC28-EV-OXA					CSC28-A5-OE-OXA					POP66-EV-5-FU					CSC28-A5-OE-OXA
Con. Of OXA (μM)	Mean of cell viability	SD of cell viability	number of well		Con. Of OXA (μM)	Mean of cell viability	SD of cell viability	number of well		Con. Of 5-FU (μM)	Mean of cell viability	SD of cell viability	number of well		Con. Of 5-FU (μM)	Mean of cell viability	SD of cell viability	number of well
0	100	3.02765	6		0	100	6.2624	6		2.5	89.4446	4.1142	6		2.5	96.4469	2.0673	6
0.15625	75.4409	2.75173	6		0.15625	87.3113	6.12002	6		5	88.709	3.6502	6		5	98.2857	2.272	6
0.3125	63.612	2.00366	6		0.3125	83.7264	5.01465	6		10	75.5056	3.9041	6		10	83.4432	4.0981	6
0.625	63.3508	4.87552	6		0.625	71.4623	4.3024	6		12.5	52.3777	2.7926	6		12.5	74.022	3.8363	6
1.25	48.8439	1.03811	6		1.25	74.6698	2.98239	6		20	48.4369	1.8338	6		20	58.0037	2.5309	6
2.5	40.8034	2.76725	6		2.5	69.1509	1.11967	6		25	34.943	1.5095	6		25	53.9011	1.692	6
5	25.3821	1.15528	6		5	75.0943	5.79014	6		50	25.7116	0.9827	6		50	37.2161	0.8238	6
10	16.7538	1.48245	6		10	72.9717	1.35154	6		100	10.9672	1.0501	6		10	34.2491	0.5382	6
12.5	11.339	0.496991	6		12.5	55.5189	1.80222	6
25	7.94905	0.504645	6		25	42.4528	2.40285	6
50	10.0898	0.867878	6		50	30.3789	2.90781	6
[truncated: 85 more columns]

## Sheet: Figure-8
Figure 8B: tumor number and tumor load																										Figure 7C: IHC staining calculation
Tumor number													Tumor load													KI67+ proportion													Active β-Catenin+ proportion
WT+vel		A5-cKO+vel		WT+5-FU		A5-cKO+5-FU		WT+OXA		A5-cKO+OXA			WT+vel		A5-cKO+vel		WT+5-FU		A5-cKO+5-FU		WT+OXA		A5-cKO+OXA			WT+vel		A5-cKO+vel		WT+5-FU		A5-cKO+5-FU		WT+OXA		A5-cKO+OXA			WT+vel		A5-cKO+vel		WT+5-FU		A5-cKO+5-FU		WT+OXA		A5-cKO+OXA
11	Mean	6	Mean	8	Mean	2	Mean	7	Mean	3	Mean		135.118	Mean	49.3527	Mean	31.7223	Mean	5.70437	Mean	26.133	Mean	12.0477	Mean		39.6226	Mean	26.6234	Mean	26.2931	Mean	18.8679	Mean	50.7692	Mean	3.4351	Mean		72.402	Mean	48.3791	Mean	43.7778	Mean	0.1842	Mean	40.4472	Mean	0.3891
8	11.3	8	6.66667	7	7.5625	1	2.58333	7	7.53333	4	2.92308		78.3342	AVERAGE(N5:N21)	31.6442	33.4043	21.5695	37.0122	10.5123	9.3825	64.228	34.9106	10.3112	7.89567		54.7297	55.7813	42.6357	31.4549	27.7824	28.6072	13.1429	16.0462	46.9512	32.5658	0.3976	10.3412		61.008	64.8288	37.8378	32.961	37.6554	39.5384	0	0.175267	51.0535	29.8569	0.155
12	SD	7	SD	6	SD	2	SD	7	SD	10	SD		124.344	SD	25.1207	SD	24.7557	SD	16.3996	SD	30.8148	SD	7.17484	SD		37.8947	SD	16.129	SD	25.1082	SD	17.8388	SD	44.9511	SD	24.228	SD		51.563	SD	14.2429	SD	35.514	SD	0	SD	32.4675	SD	0
12	2.86938	5	1.21106	7	2.65754	3	1.24011	10	2.35635	3	2.326		110.166	23.7436	29.759	8.27893	33.5451	18.4776	7.76804	5.23917	47.542	15.1199	3.2696	4.67902		44.7368	10.7231	32.8358	12.353	33.3056	7.02839	17.6904	2.99181	37.7095	10.4772	11.7647	6.95563		63.902	9.50836	28.0952	10.4259	37.1882	3.39128	0	0.231429	46.7562	13.0648	8.445
8		6		15		2		8		3			113.373		31.6442		63.0051		9.16099		36.6249		4.98664			44.6809		34.0684		19.3833		18.8656		10.687		12.9808			56.563		33.3333		39.2781		0		27.5423		7.6379
12		8		7		2		8		3			165.145		32.9051		32.4619		5.8332		26.4381		14.9373			45.6522		19.2025		23.6181		12.5444		19.8492		4.7198			69.979		34.375		38.9549		0.618		12.4236		0.4975
18				12		5		5		1			93.7482				46.242		1.25773		14.1942		3.11475			48.8095		25.4863		29.2553		11.9723		25.5495		12.5			70.346		41.5254		37.4179		0.5739		22.8426		6.6002
11				4		1		12		3			107.387				92.9243		3.8952		68.5341		17.8288			63.2184		15.0685		44.2413		18.4154		28.0612		9.6226			72.422		25.8993		39.4179		0.1745		12.6386		1.4208
12				8		2		10		2			101.896				30.3532		18.9137		35.2945		4.09131			72.449		53.7383		28.4777		18.3333		32.1429		4.2553			67.304				42.9577		0.155		26.7594		6.9364
9				5		3		7		1			109.81				27.1827		11.4034		37.5004		1.14998			68.323		44.1964				12.7907		22.9698		4.5296			76.923				33.9577		0		25.6378		3.3333
				7		4		5		2							36.6269		7.18566		23.8153		7.9403			67.5		36.0195						31.6418		10.0746			75.19				39.1837		0.3976
				7		4		7		1							30.3273		14.5559		28.5473		7.69315			51.5152								30.1136		20			77.831				43.7908		0
				6				5		2							21.7458				24.0243		7.93562			67.027								30.8411		15.9278			72.846				44.9057
				9				4									45.0957				22.377		8.05823			57.8723								29.2276					49.071
				6				11									19.8091				37.5918					63.2773								40.4153					49.337
				7													34.8281									67.2222								39.1724					66.192
																										52.5													57.018
																										57.032													57.021
[truncated: 164 more columns]
