# Supplementary material for: Targeting of the m6A eraser ALKBH5 suppresses stemness and chemoresistance of colorectal cancer
Source: Nat Commun. 2025 Dec 13;17:803. doi: 10.1038/s41467-025-67502-0 (PMC12824147; doi:10.1038/s41467-025-67502-0)
Supplement: Supplementary file 7 — Source Data [file 41467_2025_67502_MOESM7_ESM.zip › Source Data/Supplementary information_Source data for S-Figures.xlsx]

## Sheet: Figure-S1
Figure S1I: Abundance of ALKBH5 (Normalized to GAPDH)
non-T		Tumor
2.74715	Mean	4.18994	Mean
2.16393	2.82381	1.642	4.69631
2.83811	SD	5.18307	SD
2.0267	0.8667	3.11567	2.12141
1.28362		1.62341
4.30049		4.47285
2.37036		3.51597
3.20324		7.09262
3.71538		6.37052
2.73497		6.75425
3.67799		7.69911

## Sheet: Figure-S2
Figure S2D: Body weight and colon length of mice without AOM/DSS
Body weight					Colon length
WT mice		A5-cKI mice			WT mice		A5-cKI mice
21.26	Mean	19.45	Mean		9.8	Mean	7.7	Mean
22.13	20.9675	20	20.25		8.9	8.275	8.5	8.5
21.24	SD	20.62	SD		7	SD	8.2	SD
19.24	1.22413	20.93	0.658736		7.4	1.3048	9.6	0.804156

## Sheet: Figure-S3
Figure S3D: Body weight and colon length of mice without AOM/DSS
Body weight					Colon length
WT mice		A5-cKO mice			WT mice		A5-cKO mice
21.26	Mean	19.31	Mean		9.8	Mean	7.8	Mean
22.13	20.9675	20.27	19.975		8.9	8.275	8.4	8.375
21.24	SD	19.95	SD		7	SD	9.3	SD
19.24	1.22413	20.37	0.478156		7.4	1.3048	8	0.665207

## Sheet: Figure-S4
Figure S4A: MTT of POP66
Time point (Day)	shNC										shA5-1										shA5-2
1	0.146	0.145	0.155	0.157	0.143	0.161	0.141	0.153	0.147	0.154	0.13	0.144	0.132	0.128	0.148	0.153	0.149	0.148	0.146	0.138	0.153	0.146	0.153	0.144	0.14	0.143	0.144	0.147	0.143	0.143
2	0.19	0.208	0.203	0.212	0.21	0.256	0.192	0.209	0.209	0.191	0.184	0.199	0.184	0.186	0.189	0.195	0.191	0.179	0.196	0.183	0.193	0.185	0.197	0.188	0.192	0.199	0.19	0.18	0.188	0.184
3	0.265	0.249	0.274	0.246	0.261	0.264	0.251	0.236	0.242	0.259	0.201	0.206	0.218	0.21	0.214	0.228	0.21	0.214	0.213	0.211	0.21	0.212	0.203	0.213	0.227	0.21	0.225	0.214	0.212	0.211
4	0.41	0.412	0.443	0.457	0.397	0.409	0.407	0.404	0.422	0.446	0.273	0.217	0.287	0.281	0.284	0.294	0.292	0.278	0.253	0.247	0.303	0.303	0.289	0.283	0.28	0.287	0.311	0.329	0.278	0.267
Figure S4B: MTT of POP66
	EV			A5-OE
Time point (Day)	Mean	SD	replicate	Mean	SD	replicate
1	0.126556	0.00269774	9	0.129	0.00788987	9
2	0.128778	0.004893	9	0.229	0.00789	9
3	0.26	0.0143003	9	0.499	0.0212838	9
Figure S4C: MTT of CSC28
Time point (Day)	shNC										shA5-1										shA5-2
1	0.16	0.169	0.159	0.16	0.158	0.159	0.154	0.164	0.161	0.152	0.154	0.153	0.164	0.165	0.157	0.155	0.161	0.158	0.156	0.159	0.141	0.159	0.145	0.147	0.152	0.157	0.157	0.156	0.153	0.143
2	0.211	0.197	0.199	0.21	0.227	0.22	0.242	0.223	0.213	0.223	0.206	0.204	0.197	0.215	0.207	0.217	0.208	0.206	0.196	0.199	0.197	0.207	0.215	0.217	0.204	0.196	0.174	0.168	0.198	0.202
3	0.254	0.266	0.257	0.273	0.248	0.271	0.279	0.279	0.29	0.301	0.2	0.21	0.253	0.237	0.227	0.23	0.216	0.209	0.284	0.286	0.217	0.227	0.205	0.217	0.207	0.207	0.202	0.205	0.261	0.195
4	0.542	0.466	0.49	0.459	0.506	0.462	0.536	0.517	0.48	0.488	0.42	0.439	0.434	0.412	0.399	0.416	0.433	0.414	0.411	0.411	0.392	0.412	0.404	0.415	0.405	0.397	0.382	0.406	0.419	0.398
Figure S4D: MTT of CSC28
	EV			A5-OE
Time point (Day)	Mean	SD	replicate	Mean	SD	replicate
1	0.125556	0.00381153	9	0.130333	0.006	9
2	0.126667	0.004924	9	0.197	0.004301	9
3	0.259333	0.012278	9	0.458333	0.0335857	9

## Sheet: Figure-S5
Figure S5A: density of dot							Figure S5B: density of dot					Figure S5L: FAM84A mRNA abundance					Figure S5M: FAM84A mRNA abundance
2000ng RNA							2000ng RNA					POP66					POP66
shNC		shA5-1		shA5-2			EV		A5-OE			shA5		shA5+dCas13b-A5			shA5+dCas13b-A5+sgNC		shA5+dCas13b-A5+sg1		shA5+dCas13b-A5+sg2		shA5+dCas13b-A5+sg2
2838075	Mean	3891851	Mean	3457924	Mean		6737080	Mean	4152880	Mean		0.937	Mean	0.967	Mean		1.097	Mean	0.247	Mean	0.472	Mean	0.319	Mean
3035256	2.95832e+06	3823624	3829091	3771856	3.60589e+06		9404800	9.52879e+06	4461000	4770460		0.971	1.00233	0.917	1.10567		0.865	1.00533	0.265	0.246667	0.508	0.469667	0.456	0.356667
3001616	SD	3771798	SD	3587892	SD		12444500	SD	5697500	SD		1.099	SD	1.433	SD		1.054	SD	0.228	SD	0.429	SD	0.295	SD
	105481		60212.9		157738			2.85573e+06		817488			0.0854244		0.284579			0.123419		0.0185023		0.0395517		0.0868581
1000ng RNA							1000ng RNA					CSC28					CSC28
shNC		shA5-1		shA5-2			EV		A5-OE			shA5		shA5+dCas13b-A5			shA5+dCas13b-A5+sgNC		shA5+dCas13b-A5+sg1		shA5+dCas13b-A5+sg2		shA5+dCas13b-A5+sg2
1458352	Mean	2071496	Mean	1949304	Mean		3377826	Mean	2292105	Mean		0.905	Mean	1.11	Mean		1.003	Mean	0.071	Mean	0.102	Mean	0.109	Mean
1396408	1.4423e+06	1949948	2.05756e+06	1928732	1996789		4118304	3682134	923184	1534003		0.865	1.016	1.21	1.10333		1.038	1.00033	0.068	0.0656667	0.103	0.109667	0.116	0.116
1472127	SD	2151249	SD	2112331	SD		3550272	SD	1386720	SD		1.278	SD	0.99	SD		0.96	SD	0.058	SD	0.124	SD	0.123	SD
	40332.3		101371		100590			387450		696244			0.227778		0.110151			0.0390683		0.00680686		0.0124231		0.007
500ng RNA							500ng RNA
shNC		shA5-1		shA5-2			EV		A5-OE
648351	Mean	909333	Mean	1232091	Mean		4594355	Mean	935332	Mean
682236	680314	879039	924916	1980990	1668920		1705248	3.43352e+06	362208	702183
710355	SD	986377	SD	1793679	SD		4000950	SD	809010	SD
	31046.7		55339.8		389726			1.52585e+06		301126
200ng RNA							200ng RNA
shNC		shA5-1		shA5-2			EV		A5-OE
379929	Mean	645282	Mean	466833	Mean		2151630	Mean	439890	Mean
411090	379944	586200	560608	501700	465682		1476300	1675870	467910	442040
348812	SD	450341	SD	428512	SD		1399680	SD	418320	SD
	31139		99958.6		36607.6			413797		24864.8

## Sheet: Figure-S6
Figure S6D: Abundance of m6A on FAM84A mRNA							Figure S6E: Abundance of FAM84A mRNA							Figure S6H: translation efficacy							Figure S6I: stability of FAM84A mRNA											Figure S6J: Luciferase assay on FAM84A_WT (Normalized to Renilla)							Figure S6K: Luciferase assay on FAM84A_mutant (Normalized to Renilla)							Figure S6M: m6A readers knocking down efficacy
POP66							POP66							POP66							CSC28											CSC28							CSC28							POP66
shNC		shM3-1		shM3-2			shNC		shM3-1		shM3-2			shNC		shA5-1		shA5-2			Time points (hr)	shNC			shA5-1			shA5-2				shNC		shA5-1		shA5-2			shNC		shA5-1		shA5-2			siNC		siYTHDF1
1.48	Mean	1.278	Mean	1.154	Mean		1.246	Mean	1.008	Mean	0.606	Mean		0.625442	Mean	0.766408	Mean	0.573216	Mean		0	1	1	1	1	1	1	1	1	1		1.01343	Mean	1.79309	Mean	1.59597	Mean		1.00698	Mean	1.03842	Mean	0.978332	Mean		1	Mean	0.615	Mean
1	1.28333	1.445	1.435	1.282	1.22867		0.935	1.02188	1.123	1.164	1.116	0.89825		0.625442	0.625442	1.06871	0.810045	0.786256	0.693319		2	0.47643	0.487058	0.443079	0.997041	0.703517	0.931037	0.99333	0.881184	0.822402		0.971737	1	1.87465	1.80042	1.6425	1.62336		1.02561	1	0.98181	1.00793	0.997626	0.97953		1	1	0.645	0.634333
1.37	SD	1.582	SD	1.25	SD		0.942	SD	1.501	SD	0.766	SD		0.625442	SD	0.595021	SD	0.720487	SD		4	0.232814	0.265537	0.295824	0.980684	0.915005	0.883507	0.74478	0.683783	0.699145		1.01483	SD	1.73353	SD	1.6316	SD		0.967405	SD	1.00354	SD	0.962634	SD		1	SD	0.643	SD
	0.251462		0.152247		0.0666133		0.911	0.223784	1.024	0.230352	1.105	0.25368			0		0.239838		0.109088														0.0244865		0.0708472		0.0243343			0.0297252		0.0285603		0.0175266			0		0.016773
							1.372														CSC28
CSC28							1.159							CSC28							Time points (hr)	EV			A5-OE							CSC28							CSC28							CSC28
shNC		shM3-1		shM3-2			0.666							shNC		shA5-1		shA5-2			0	1	1	1	1	1	1					EV		A5-OE		A5-H204A			EV		A5-OE					siNC		siYTHDF1
0.357	Mean	0.483	Mean	0.592	Mean		0.944							0.356281	Mean	0.481722	Mean	0.453834	Mean		0.5	0.918581	0.877745	0.843919	0.594233	0.581526	0.624212					0.994242	Mean	0.707106	Mean	1.02984	Mean		1.0041	Mean	1.08421	Mean				1	Mean	0.608	Mean
0.534	0.478333	0.473	0.486333	0.533	0.529									0.335498	0.345413	0.641578	0.577732	0.859396	0.648001		1	0.746845	0.679208	0.621173	0.287502	0.298756	0.318609					0.960322	1	0.741698	0.729297	1.09365	1.0722		0.989178	1	1.06109	1.04452				1	1	0.558	0.559
0.544	SD	0.503	SD	0.462	SD		CSC28							0.344461	SD	0.609895	SD	0.630773	SD		2	0.683926	0.713551	0.652313	0.002303	0.000686	0.015955					1.04544	SD	0.739086	SD	1.09312	SD		1.00672	SD	0.988264	SD				1	SD	0.511	SD
	0.105197		0.0152753		0.0650922		shNC		shM3-1		shM3-2				0.0104242		0.084642		0.203329		4	0.244066	0.238856	0.159286	0	0	0						0.0428478		0.019262		0.0366853			0.00946338		0.0500707					0		0.0485077
							1.218	Mean	1.147	Mean	0.981	Mean
							0.755	1.01475	1.142	1.119	1.144	0.98875
							1.073	SD	1.307	SD	0.932	SD
							1.013	0.193371	0.88	0.176803	0.898	0.108963																																		Figure S6N: FAM84A mRNA abundance after m6A readers knocking down
																																														POP66
																																														siNC		siYTHDF1
																																														1	Mean	1.697	Mean
																																														1	1	2.048	1.76733
																																														1	SD	1.557	SD
																																															0		0.252943
																																														CSC28
																																														siNC		siYTHDF1
																																														1	Mean	1.773	Mean
																																														1	1	1.87	1.712
																																														1	SD	1.493	SD
																																															0		0.195763
[truncated: 31 more columns]

## Sheet: Figure-S8
Figure S8: MTT of CSC
POP66
Time points (Day)	EV				A5-OE				FAM84A-OE				A5+FAM84A-OE
1	0.084	0.079	0.077	0.079	0.08	0.082	0.081	0.078	0.059	0.056	0.058	0.062	0.066	0.066	0.063	0.067	0.071
2	0.082	0.075	0.084	0.098	0.11	0.1	0.091	0.097	0.062	0.052	0.061	0.058	0.065	0.062	0.063	0.056	0.066
3	0.153	0.193	0.177	0.232	0.252	0.248	0.26	0.247	0.104	0.142	0.14	0.129	0.161	0.156	0.155	0.175	0.139
4	0.392	0.403	0.403	0.56	0.517	0.559	0.524	0.516	0.187	0.192	0.229	0.19	0.35	0.338	0.315	0.357	0.366
CSC28
Time points (Day)	EV				A5-OE				FAM84A-OE				A5+FAM84A-OE
1	0.054	0.054	0.054	0.046	0.065	0.064	0.063	0.067	0.051	0.051	0.051	0.05	0.051	0.057	0.054	0.059	0.051
2	0.043	0.074	0.069	0.1	0.089	0.102	0.098	0.103	0.041	0.054	0.054	0.057	0.071	0.072	0.068	0.07	0.066
3	0.112	0.188	0.164	0.332	0.352	0.391	0.383	0.368	0.096	0.125	0.135	0.137	0.21	0.19	0.172	0.144	0.137
4	0.319	0.369	0.385	0.594	0.666	0.526	0.57	0.583	0.254	0.29	0.294	0.303	0.351	0.326	0.317	0.317	0.336

## Sheet: Figure-S10
Figure S10A: Normalized surface area of PDO-816
PDO-816
shNC		shA5-1		shA5-2		shNC+OXA		shA5-1+OXA		shA5-2+OXA
0.886087	Mean	0.565185	Mean	0.262143	Mean	1.11244	Mean	0.236875	Mean	0.317134	Mean
1.22311	1	0.389789	0.33389	0.32665	0.261515	1.19395	1	0.236095	0.235189	0.0801826	0.184923
0.936906	SD	0.351434	SD	0.192508	SD	1.2141	SD	0.48789	SD	0.156004	SD
1.27322	0.178719	0.243662	0.0988462	0.178038	0.0610052	1.02072	0.240284	0.317991	0.0845929	0.392344	0.0796919
1.11946		0.305642		0.32928		1.33381		0.194458		0.212622
1.13239		0.289678		0.270046		1.16174		0.21002		0.180717
0.867663		0.279331		0.321009		0.636189		0.237885		0.0983155
1.14383		0.22819		0.267725		0.846416		0.240961		0.0952551
0.665783		0.273151		0.353902		1.21355		0.226455		0.195483
0.784232		0.340496		0.221376		1.08935		0.174948		0.17429
0.802767		0.349017		0.226914		0.819882		0.231596		0.152867
1.20032		0.240684		0.268078		1.33004		0.115454		0.219029
1.00026		0.484307		0.151139		0.88461		0.2052		0.178001
0.880555				0.329515		0.810908		0.149103		0.164803
1.12136				0.2062		0.678905		0.262904		0.211856
0.96205				0.239019		1.27988				0.129857
				0.177406		1.06438
				0.235207		1.21858
				0.34161		0.621063
				0.326635		0.773242
				0.267409		0.696242
Figure S10B: Abundance of protein expression (Normalized to GAPDH)									Figure S10C: Abundance of protein expression (Normalized to GAPDH)
ALKBH5									ALKBH5
WT		WT+5-FU		A5-cKO		A5-cKO+5-FU			WT		WT+OXA		A5-cKO		A5-cKO+OXA
1.34955	Mean	1.03586	Mean	0.463263	Mean	0	Mean		2.03346	Mean	1.42862	Mean	0	Mean	0	Mean
0.939451	1.20711	0.772683	0.917996	0.353457	0.358437	0	0		1.81267	1.75825	0.519935	0.869461	0.047017	0.0156723	0	0
1.33234	SD	0.945445	SD	0.258591	SD	0	SD		1.42862	SD	0.65983	SD	0	SD	0	SD
	0.231962		0.133719		0.102427		0			0.306072		0.489271		0.0271453		0
Cleaved-caspase 7									Cleaved-caspase 7
WT		WT+5-FU		A5-cKO		A5-cKO+5-FU			WT		WT+OXA		A5-cKO		A5-cKO+OXA
0	Mean	0.442063	Mean	0.411485	Mean	1.44816	Mean		0	Mean	0.142648	Mean	0.413248	Mean	0.839197	Mean
0	0	0.433623	0.39948	0.517615	0.411938	1.26324	1.0894		0	0	0.0893902	0.161161	0.194399	0.263254	1.04584	0.952715
0	SD	0.322756	SD	0.306714	SD	0.556786	SD		0	SD	0.251446	SD	0.182116	SD	0.973105	SD
	0		0.0665795		0.105452		0.47043			0		0.0825988		0.130043		0.104822
Cleaved-caspase 3									Cleaved-caspase 3
WT		WT+5-FU		A5-cKO		A5-cKO+5-FU			WT		WT+OXA		A5-cKO		A5-cKO+OXA
0	Mean	0.242108	Mean	0.381861	Mean	1.96944	Mean		0	Mean	0.92268	Mean	0.429509	Mean	2.62645	Mean
0	0	0.346758	0.242747	0.525977	0.414548	2.13498	1.93918		0	0	0.948047	0.791295	0.438399	0.522824	2.26652	2.19056
0	SD	0.139375	SD	0.335807	SD	1.71311	SD		0	SD	0.503157	SD	0.700563	SD	1.67872	SD
	0		0.103693		0.0992093		0.212553			0		0.249856		0.153991		0.478409
Cleaved-PARP									Cleaved-PARP
WT		WT+5-FU		A5-cKO		A5-cKO+5-FU			WT		WT+OXA		A5-cKO		A5-cKO+OXA
0.200701	Mean	0.358442	Mean	0.610554	Mean	1.7113	Mean		0.360456	Mean	0.72457	Mean	0.849637	Mean	2.83011	Mean
0.222329	0.287245	0.532106	0.372547	0.523401	0.514915	1.96836	1.8812		0.310871	0.274091	0.351294	0.494206	0.291057	0.643579	4.12789	3.09844
0.438704	SD	0.227093	SD	0.41079	SD	1.96396	SD		0.150945	SD	0.406753	SD	0.790043	SD	2.33733	SD
	0.131612		0.152995		0.100152		0.14716			0.109491		0.201419		0.306744		0.924951

## Sheet: Figure-S11
Figure S11C: KI67+ proportion in xenograft model
CSC28
shNC+Vel		shNC+OXA		shA5+Vel		shA5+OXA
80.7725	Mean	41.1104	Mean	45.9311	Mean	15.4191	Mean
81.1604	80.5277	49.2931	43.0003	47.7976	46.3736	2.4472	11.7725
85.3069	SD	39.7063	SD	47.5669	SD	10.2685	SD
76.3932	3.7314	31	6.50516	55.9877	7.1652	11.9391	4.89111
78.8097		46.4286		41.428		17.2727
75.4772		41.1111		52.0099		16.9628
80.426		43.253		33.8943		10.6313
85.8755		52.1				9.2391
Figure S11D: TUNNEL body in xenograft model
CSC28
shNC+Vel		shNC+OXA		shA5+Vel		shA5+OXA
0.6	Mean	1.5	Mean	2.75	Mean		Mean
1.3	0.481818	1.8	2.08	3.75	2.891	5	4.85
1	SD	2.3	SD	3.33	SD	4.5	SD
0.3	0.481286	2.3	0.413118	3.33	0.577763	5	0.234521
0.3		2.2		3		4.6
0		3		2.67		5
0.8		2		2		5
0		1.7		2.75
0		2		3.33
0		2		2
1

## Sheet: Figure-S12
Figure S12D: growth curve of POP66
Time point (days)	shNC+PBS								shNC+5-FU								shA5+PBS								shA5+5-FU
5	53.2147	54.6838	58.8179	57.0262	74.7449	46.0313	61.3921	42.9821	64.4356	27.7545	51.7319	34.7133	48.3513	76.8315	33.0342	38.1902	29.2003	25.6007	43.4665	40.5599	25.9476	20.5913	34.0352	37.3437	17.323	31.76	24.58	27.6867	23.3559	14.3731	44.2542	38.3727
7	75.0157	46.2166	69.1417	76.1816	86.8706	43.8635	65.1721	52.8339	56.3393	49.3106	53.3473	56.3393	83.2443	32.08	27.2707	59.6547	25.9339	31.7936	16.1524	19.8259	27.5073	28.9943	39.8278	29.8882	20.0312	21.2543	64.3968	19.8259	19.3644	19.8259	18.4696	20.291
9	152.986	359.662	107.992	87.6331	135.742	60.3977	132.811	45.987	106.142	34.0229	52.6685	115.738	170.212	42.2497	35.1495	126.492	44.6573	45.3198	27.1941	23.8187	50.8698	54.7484	96.3933	20.4342	30.2467	30.5155	104.274	36.4297	34.3746	35.0277	56.69	41.7017
11	170.668	543.187	163.073	196.17	223.833	99.9002	202.221	113.276	145.131	148.104	251.23	152.842	82.9686	437.393	197.723	28.3459	96.5656	132.15	39.0184	82.131	115.818	95.0195	173.663	62.125	92.6347	113.547	33.7891	36.9377	38.7112	45.0687	136.866	43.7947
13	393.391	163.398	313.487	361.274	482.614	181.032	334.298	153.733	273.573	130.849	356.388	339.004	79.8037	357.425	204.763	80.1838	210.04	150.478	117.212	99.1246	194.364	176.896	243.345	71.9785	134.135	130.417	76.712	36.898	87.5003	131.292	163.766	81.9771
15	391.182	241.105	571.054	660.239	738.92	402.181	741.762	417.501	231.008	296.483	428.688	545.303	423.051	135.708	364.73	140.829	281.865	260.447	170.12	109.094	260.942	265.979	480.752	98.5439	183.242	145.272	33.3006	223.751	78.7718	71.3768	84.888	210.938
17	635.211	1302.64	710.205	637.889	472.958	837.332	771.45	450.769	230.632	260.584	565.683	470.596	459.661	174.983	448.181	171.352	540.924	531.276	276.277	398.405	645.305	785.346	438.692	387.191	204.939	59.7564	179.165	16.7758	88.6089	102.794	214.492	122.147
Figure S12E: tumor weight of POP66
shNC+PBS		shNC+5-FU		shA5+PBS		shA5+5-FU
0.7976	Mean	0.151	Mean	0.2578	Mean	0.1517	Mean
0.4474	0.478175	0.313	0.2555	0.2211	0.271388	0.1507	0.1072
0.452	SD	0.319	SD	0.5625	SD	0.0125	SD
0.3489	0.16544	0.383	0.0913893	0.3293	0.132633	0.1528	0.0500763
0.5223		0.303		0.2766		0.0863
0.3234		0.216		0.2137		0.0646
0.617		0.245		0.1242		0.1132
0.3168		0.114		0.1859		0.1258
Figure S12D: growth curve of CSC28
Time point (days)	shNC+PBS									shNC+5-FU									shA5+PBS									shA5+5-FU
8	136.861	153.415	73.1816	148.469	169.585	99.165	120.38	122.353	147.38	153.208	190.436	166.13	51.9279	97.7848	140.287	125.172	50.3504	91.2588	46.4388	38.2999	102.861	35.6742	67.5958	64.738	69.11	91.0161	65.0455	68.4674	83.0304	70.5162	67.4365	33.3747	71.7513	53.3506	38.3503
10	125.648	220.875	236.507	165.91	91.9279	124.556	24.9133	288.199	169.011	106.172	173.443	159.985	24.5592	126.653	129.148	278.085	104.684	56.9204	19.2846	51.984	84.6725	56.307	14.1015	56.307	44.2836	96.3246	99.8509	24.34	49.7963	35.0945	32.645	23.405	71.6208	36.5069	19.1439
12	253.942	417.685	289.496	238.326	313.015	230.991	21.2001	326.34	258.891	194.407	111.764	211.032	97.0902	255.697	159.491	561.257	159.013	42.8831	51.3543	116.434	166.391	110.408	123.826	39.7569	201.502	108.53	78.2775	68.2445	52.6784	135.589	70.159	62.3404	84.0616	24.0363	38.6096
14	560.769	272.727	374.774	298.614	384.958	188.615	99.4629	386.387	274.463	268.872	186.183	254.555	173.274	168.727	317.35	151.454	634.265	65.1388	149.222	251.97	389.451	192.89	41.7189	104.244	296.829	183.54	163.03	102.254	39.3584	98.8283	87.0524	32.208	168.017	39.0257	72.929
16	410.884	850.866	562.103	528.725	918.512	569.198	1280.37	441.595	651.077	327.211	351.99	305.338	324.58	328.968	184.794	873.802	232.533	13.7275	111.428	344.737	375.22	206.694	166.34	189.078	241.895	293.392	206.694	117.894	131.995	128.169	70.5179	39.2219	159.285	107.79	107.449
18	755.425	1243.37	520.55	630.878	984.386	954.967	2280.78	907.507	930.433	290.664	431.856	343.268	346.254	267.175	402.372	288.245	1088.56	149.716	522.394	364.5	575.011	400.193	342.451	204.85	464.878	416.468	411.343	233.716	141.065	85.0517	147.095	267.354	109.989	40.8733	91.1253
Figure S12H: tumor weight of CSC28
shNC+PBS		shNC+5-FU		shA5+PBS		shA5+5-FU
0.5887	Mean	0.286	Mean	0.161	Mean	0.1708	Mean
0.8065	0.692244	0.361	0.345333	0.359	0.307	0.1685	0.107475
0.7085	SD	0.374	SD	0.59	SD	0.1718	SD
0.7439	0.192687	0.256	0.149721	0.311	0.126436	0.1016	0.0971406
0.7817		0.303		0.174		0
0.7503		0.242		0.241		0.2471
0.2158		0.725		0.34		0
0.7998		0.31		0.305		0
0.835		0.251		0.282
Figure S12I: KI67+ proportion
POP66
shNC+PBS		shNC+5-FU		shA5+PBS		shA5+5-FU
0.743389	Mean	0.626091	Mean	0.524566	Mean	0.261337	Mean
0.661853	0.778271	0.660892	0.602397	0.462418	0.601568	0.463058	0.308963
0.671681	SD	0.556689	SD	0.689521	SD	0.315339	SD
0.800652	0.0794175	0.538785	0.0623365	0.539935	0.0962373	0.190953	0.0893592
0.85716		0.720102		0.616618		0.302111
0.797642		0.559684		0.664109		0.377462
0.8195		0.567114		0.563967		0.252477
0.874288		0.58982		0.751412
Figure S12J: TUNNEL Body number
POP66
shNC+PBS		shNC+5-FU		shA5+PBS		shA5+5-FU
3.4	Mean	2.25	Mean	2.75	Mean	5.75	Mean
1.7	1.78889	3.33	3.10444	2	3.40125	5.25	5.366
2.6	SD	3.33	SD	4.6	SD	5.75	SD
1.5	0.76721	3.4	0.418483	3.33	1.07785	5.75	0.618288
1.8		3.5		4.33		4.33
1		2.6		4.6
1		3.33		3.6
1.5		3.2		2
1.6		3
Figure S12K: KI67+ proportion
CSC28
shNC+PBS		shNC+5-FU		shA5+PBS		shA5+5-FU
0.577473	Mean	0.553219	Mean	0.401671	Mean	0.152615	Mean
0.57263	0.672541	0.47362	0.488416	0.41226	0.413774	0.347751	0.280918
0.740197	SD	0.449973	SD	0.365965	SD	0.305908	SD
0.601566	0.0781047	0.471059	0.0559472	0.405334	0.0686657	0.343455	0.0808435
0.643948		0.523192		0.327958		0.25486
0.791587		0.482512		0.484425
0.707977		0.392606		0.446153
0.68324		0.561144		0.339045
0.734251				0.541153
Figure S12L: TUNNEL Body number
CSC28
shNC+PBS		shNC+5-FU		shA5+PBS		shA5+5-FU
2	Mean	3.5	Mean	4.33	Mean	7	Mean
2	1.85714	4	3.35	3	4.1875	7	6.4
2	SD	3.8	SD	3.25	SD	5	SD
2	0.377964	3.6	0.659004	6	0.968176	7	0.894427
2		3.3		5		6
1		3.8		4
2		2		3.67
		2.8		4.25

[truncated: 1 more sheets: Figure-S13]
